# Supplementary material for: Circulating Trimethylamine-N-Oxide Is Elevated in Liver Transplant Recipients
Source: Int J Mol Sci. 2024 May 30;25(11):6031. doi: 10.3390/ijms25116031 (PMC11172608; doi:10.3390/ijms25116031)
Supplement: Supplementary file 1 [file ijms-25-06031-s001.zip]

Archive with 1 entries (1 files):
- ijms-2993208-supplementary.pdf
